# Supplementary material for: Influence of SGLT1 Sugar Uptake Inhibitors on Water Transport
Source: Molecules. 2023 Jul 8;28(14):5295. doi: 10.3390/molecules28145295 (PMC10385929; doi:10.3390/molecules28145295)
Supplement: Supplementary file 1 [file molecules-28-05295-s001.zip]

Archive with 1 entries (1 files):
- molecules-2425670-supplementary.pdf
